# Supplementary material for: Serum Bile Acid Profiling and Mixed Model Analysis Reveal Biomarkers Associated with Pruritus Reduction in Maralixibat-Treated Patients with BSEP Deficiency
Source: Metabolites. 2022 Oct 6;12(10):952. doi: 10.3390/metabo12100952 (PMC9609791; doi:10.3390/metabo12100952)
Supplement: Supplementary file 1 [file metabolites-12-00952-s001.zip]

Archive with 2 entries (2 files):
- Supplemental_figures.pdf
- Supplemental_tables.pdf
